# Supplementary material for: Spelling across Tasks and Levels of Language in a Transparent Orthography
Source: PLoS One. 2016 Sep 22;11(9):e0163033. doi: 10.1371/journal.pone.0163033 (PMC5033473; doi:10.1371/journal.pone.0163033)
Supplement: S1 Dataset — (CSV) [file pone.0163033.s001.csv]

gender	age	autodett_err	autodett_sill	dett_p_sill	dett_np_sill	dett_p_err	dett_np_err
2	6,02	6	178	44	24	14	5
1	6,05	1	74	6	10	6	7
1	6,07	2	78	44	24	19	6
1	5,1	12	150	44	24	14	8
1	5,11	2	55	31	24	24	14
1	6,04	9	188	44	24	11	8
2	6,02	3	207	44	24	9	2
2	6,02	0	75	44	10	21	5
1	5,1	?	225	18	4	22	7
2	6,09	22	277	44	24	15	5
2	6,08	2	246	44	24	20	8
1	6,03	13	113	25	16	25	17
1	6,02	1	76	44	20	28	7
2	6,07	4	189	44	24	15	4
2	6,04	3	25	44	24	44	30
2	6,01	1	31	44	24	9	6
1	5,1	6	74	44	24	3	6
2	5,11	0	36	44	24	15	14
1	6,01	4	35	44	24	6	3
2	5,11	0	76	44	24	0	0
2	6,03	0	24	28	0	4	7
1	6,08	5	45	44	24	13	10
1	6,09	9	80	44	24	8	11
1	6,03	3	126	44	24	4	3
2	6,03	7	34	44	24	38	27
1	6,03	3	52	44	24	12	9
1	6,01	6	93	44	24	3	1
2	6,05	1	49	44	24	2	3
1	5,11	?	17	44	24	20	6
2	6,02	0	45	44	24	0	5
1	6,01	1	46	44	24	11	4
2	6	2	78	44	24	19	11
2	6	15	48	44	24	49	50
1	6,09	0	56	44	24	19	12
2	6,07	7	66	44	24	11	4
1	5,1	5	49	44	24	20	5
2	5,11	9	49	44	24	8	4
2	6,09	2	93	44	24	11	9
2	6,07	2	94	44	24	6	3
2	6,08	2	110	44	24	15	11
1	6,06	3	107	44	24	13	5
1	5,1	0	39	44	24	49	33
2	6,06	3	110	44	24	5	1
2	6,08	1	80	44	24	9	4
2	6,09	15	294	22	16	1	1
2	6,03	1	31	22	16	12	13
1	6,04	8	94	22	16	2	3
2	5,11	3	99	22	16	3	4
1	6,07	5	120	22	16	0	0
2	6,01	3	82	22	16	4	6
1	6,06	14	113	22	16	1	5
1	6,05	5	45	22	13	5	7
1	5,11	3	44	22	16	5	8
1	6,07	2	73	22	13	9	13
2	5,11	27	68	22	16	5	9
2	6,05	7	46	22	16	3	6
1	5,11	4	162	22	16	1	3
1	6,03	7	79	22	16	0	3
2	6,04	1	96	22	16	1	1
2	6,1	1	340	22	16	0	2
1	6,02	6	38	22	16	23	23
2	6,02	14	88	22	16	7	6
1	6,01	2	92	22	16	9	5
1	6,07	3	110	25	16	1	0
2	6,05	4	84	25	16	3	3
2	6,07	8	60	25	16	12	11
1	6,01	0	29	18	8	36	16
1	6,05	3	53	28	16	5	5
2	6,07	5	111	28	16	0	3
1	6,03	1	90	28	16	1	0
2	6,02	0	73	28	16	2	0
2	6,06	9	63	25	16	12	8
1	6,02	4	96	25	16	0	1
1	6,01	7	81	25	16	2	6
2	6,07	5	97	25	16	2	6
1	6,04	6	58	25	16	5	4
2	5,11	1	29	25	16	22	13
1	6,04	13	161	44	24	14	6
2	6,08	2	136	44	24	5	1
1	6,08	3	313	44	24	1	1
1	6,09	1	59	44	24	26	14
1	5,1	7	171	44	24	11	7
2	6,06	0	74	44	24	7	0
2	5,1	9	169	44	24	5	5
1	6,05	2	69	44	24	24	13
2	6,01	0	114	44	24	7	3
1	5,1	12	75	44	6	88	5
2	6,06	0	74	44	24	13	5
1	5,1	5	229	44	24	1	3
1	5,11	4	115	44	24	11	3
1	6,06	2	48	44	24	40	15
1	6,01	4	118	44	24	3	6
1	6,04	1	36	44	24	40	20
2	6,02	4	96	44	24	16	7
2	6,01	2	98	44	24	14	6
1	6,07	4	56	44	24	12	9
2	6,09	3	166	44	24	1	0
2	5,11	0	38	44	24	6	1
1	6,06	1	154	44	24	2	0
2	5,1	3	55	44	24	31	17
1	5,1	2	44	44	24	17	6
1	6,08	0	67	44	24	12	9
2	6,09	9	143	44	24	21	6
2	6,06	0	40	44	24	11	5
1	6,07	2	133	44	24	11	2
1	5,1	2	68	44	24	56	30
2	6,06	1	57	44	24	7	4
2	5,1	0	51	44	24	20	8
2	6,05	1	22	44	24	35	28
1	6,06	5	199	44	24	2	5
2	6,07	19	93	44	24	18	7
2	5,1	15	171	44	24	10	8
2	6,08	13	266	44	24	8	6
1	6,07	3	150	44	24	4	1
1	6,06	8	83	44	24	18	6
2	6,07	2	126	44	24	13	6
1	6,02	1	61	44	24	6	4
1	6,02	8	88	44	24	9	3
2	6,08	1	81	44	24	16	10
1	6,09	2	80	44	24	11	3
2	5,1	2	85	44	24	12	2
2	6,09	9	180	44	24	13	13
2	6,08	4	183	44	24	8	3
1	6,01	0	47	44	24	0	0
1	6,07	0	268	44	24	3	1
1	6,04	2	78	44	24	14	6
2	6,04	2	95	44	24	11	5
1	6,09	0	188	44	24	0	0
1	6,09	2	151	44	24	9	5
1	5,1	11	153	44	24	9	1
1	6,04	5	48	44	24	25	15
2	6,03	9	107	44	24	16	13
#NULL!	#NULL!	#NULL!	#NULL!	#NULL!	#NULL!	#NULL!	#NULL!
#NULL!	#NULL!	#NULL!	#NULL!	#NULL!	#NULL!	#NULL!	#NULL!
#NULL!	#NULL!	#NULL!	#NULL!	#NULL!	#NULL!	#NULL!	#NULL!
#NULL!	#NULL!	#NULL!	#NULL!	#NULL!	#NULL!	#NULL!	#NULL!
#NULL!	#NULL!	#NULL!	#NULL!	#NULL!	#NULL!	#NULL!	#NULL!
#NULL!	#NULL!	#NULL!	#NULL!	#NULL!	#NULL!	#NULL!	#NULL!
#NULL!	#NULL!	#NULL!	#NULL!	#NULL!	#NULL!	#NULL!	#NULL!
#NULL!	#NULL!	#NULL!	#NULL!	#NULL!	#NULL!	#NULL!	#NULL!
#NULL!	#NULL!	#NULL!	#NULL!	#NULL!	#NULL!	#NULL!	#NULL!
#NULL!	#NULL!	#NULL!	#NULL!	#NULL!	#NULL!	#NULL!	#NULL!
#NULL!	#NULL!	#NULL!	#NULL!	#NULL!	#NULL!	#NULL!	#NULL!
#NULL!	#NULL!	#NULL!	#NULL!	#NULL!	#NULL!	#NULL!	#NULL!
#NULL!	#NULL!	#NULL!	#NULL!	#NULL!	#NULL!	#NULL!	#NULL!
#NULL!	#NULL!	#NULL!	#NULL!	#NULL!	#NULL!	#NULL!	#NULL!
#NULL!	#NULL!	#NULL!	#NULL!	#NULL!	#NULL!	#NULL!	#NULL!
#NULL!	#NULL!	#NULL!	#NULL!	#NULL!	#NULL!	#NULL!	#NULL!
#NULL!	#NULL!	#NULL!	#NULL!	#NULL!	#NULL!	#NULL!	#NULL!
#NULL!	#NULL!	#NULL!	#NULL!	#NULL!	#NULL!	#NULL!	#NULL!
#NULL!	#NULL!	#NULL!	#NULL!	#NULL!	#NULL!	#NULL!	#NULL!
#NULL!	#NULL!	#NULL!	#NULL!	#NULL!	#NULL!	#NULL!	#NULL!
