# Supplementary material for: Spelling across Tasks and Levels of Language in a Transparent Orthography
Source: PLoS One. 2016 Sep 22;11(9):e0163033. doi: 10.1371/journal.pone.0163033 (PMC5033473; doi:10.1371/journal.pone.0163033)
Supplement: S2 Dataset — (CSV) [file pone.0163033.s002.csv]

gender	age	dett_err	dett_parole	storia_parole	storia_err
1	#NULL!	20	58	#NULL!	#NULL!
0	79	4	58	37	11
1	83	0	58	43	1
1	83	5	58	53	2
1	86	0	58	41	0
0	80	0	58	50	4
1	88	2	58	69	7
1	84	0	58	27	1
1	83	19	55	48	17
1	83	2	58	40	3
0	78	20	54	24	6
1	78	17	56	23	5
1	86	12	58	30	3
0	86	5	58	40	0
1	86	11	58	146	51
0	77	6	58	54	2
0	79	4	58	48	3
0	88	11	58	41	2
1	78	20	58	47	15
0	81	6	58	181	31
0	80	3	58	38	2
1	77	19	58	62	3
0	85	5	58	70	5
1	77	1	58	40	3
0	78	2	58	35	0
1	79	13	58	18	0
1	83	2	58	52	2
1	78	9	57	68	3
0	77	10	58	74	5
1	78	4	58	70	9
1	86	2	58	55	5
1	88	14	58	18	1
0	80	5	58	164	21
1	80	9	58	35	4
1	80	8	57	57	18
0	87	5	58	41	2
0	85	5	58	36	4
0	83	3	58	105	15
0	78	1	58	39	2
1	79	16	58	111	28
1	81	8	57	21	0
1	81	17	58	71	21
0	80	15	55	21	0
1	79	18	53	26	3
0	85	0	58	53	2
0	86	10	58	72	0
1	87	2	58	68	10
0	68	11	57	36	6
0	68	18	56	78	10
1	84	17	57	48	15
0	83	6	58	35	0
0	77	6	58	31	3
0	83	6	58	30	2
1	79	9	58	81	13
1	79	16	54	33	2
1	79	2	58	40	1
1	72	0	58	24	2
0	85	1	58	24	1
0	83	0	58	38	2
1	83	18	51	36	2
0	88	4	58	56	8
0	83	6	58	49	7
1	84	2	58	40	0
1	86	7	58	71	25
0	86	4	58	54	9
0	78	9	58	31	8
0	88	7	58	42	6
0	80	20	58	36	2
1	86	7	56	85	10
0	83	4	58	160	33
0	85	2	58	77	7
1	78	29	52	57	42
1	84	23	52	31	1
1	81	28	41	27	0
1	83	37	26	28	2
1	84	33	57	31	18
1	79	26	58	31	11
0	78	24	57	24	6
1	86	25	52	37	0
1	85	30	54	14	4
0	77	30	57	44	15
